# Supplementary material for: DPP4 Is a Potential Prognostic Marker of Thyroid Carcinoma and a Target for Immunotherapy
Source: Int J Endocrinol. 2022 Nov 24;2022:5181386. doi: 10.1155/2022/5181386 (PMC9715318; doi:10.1155/2022/5181386)
Supplement: Supplementary Materials — See Supplementary Figures 1–5 in the Supplementary Materials for comprehensive image analysis. [file 5181386.f1.zip]

Archive with 2 entries (2 files):
- supplementary figure legends (1).docx
- supplementary figures and legends (1).pdf
